# Supplementary material for: From Monographs to Chromatograms: The Antimicrobial Potential of Inula helenium L. (Elecampane) Naturalised in Ireland
Source: Molecules. 2022 Feb 18;27(4):1406. doi: 10.3390/molecules27041406 (PMC8874828; doi:10.3390/molecules27041406)
Supplement: Supplementary file 1 [file molecules-27-01406-s001.zip]

Archive with 1 entries (1 files):
- molecules-1555372-supplementary.pdf
